# Supplementary material for: A Minimal Regulatory Network of Extrinsic and Intrinsic Factors Recovers Observed Patterns of CD4+ T Cell Differentiation and Plasticity
Source: PLoS Comput Biol. 2015 Jun 19;11(6):e1004324. doi: 10.1371/journal.pcbi.1004324 (PMC4475012; doi:10.1371/journal.pcbi.1004324)
Supplement: S1 Table — (XLS) [file pcbi.1004324.s001.xls]

## Sheet: Sheet1
Source	interaction	Target	Reference	Notes
AKTHIGH	inhibition	IL10	Han2014
AP1	activation	FOXP3	Delacher2014
AP1	activation	IL10	Ouyang2011
BACH2	inhibition	BLIMP1	Nutt Et Al., 2011, Ochiai Et Al., 2006
BATF	increase	IL17	Schraml2009	Specific requirement, independent rorgt
BATF	increase	IL21	Schraml2009, Li2012, Glasmacher2012
BATF	activation	RORGT	Schraml2009ap-1	Ap1 family
BCL3	increase	GATA3	Das2001, Kusam2003	Ikb family member
BCL6	activation	BACH2	Alinikula Et Al., 2011
BCL6	inhibition	BLIMP1	Martins2006, Johnston2010, Kusam2004, Tunyaplin2004	Th1 th2 th17 cytokines
BCL6	inhibition	GATA3	Yu2009a, Nurieva2009, Kusam2003	Postranscriptional
BCL6	inhibition	IFNG	Yu2009
BCL6	activation	IL21	Yu2009, Zhu2010
BCL6	inhibition	IL2RA	Johnston2012
BCL6	inhibition	RORGT	Yu2009a, Nurieva2009
BCL6	inhibition	TBET	Yu2009a, Nurieva2009
BLIMP1	inhibition	BCL6	Martins2006, Johnston2009, Cimmino2008, Klein2003
BLIMP1	activation	IRF4	DeSilva2012, Kallies2004
BLIMP1	inhibition	PAX5	Kikuchi Et Al., 2012, Lin Et Al., 2002
C-MAF	activation	IL10	Saraiva2009, Pot2009, Xu2009	Direct
C-MAF	increase	IL4	Li1999	Cooperation junb, c-maf
C-REL	increase	FOXP3	Isomura2009, Ruan2009
C-REL	increase	RORGT	Chen2011b	Cooperation c-rel, rorgt
C/EBP	activation	IL10	Ouyang2011
CBFB	increase	FOXP3	Kitoh2009, Bruno2009, Rudra2009
CMAF	activation	CD25	Hwang2002an
CREB	activation	FOXP3	Leonard2007	Demethylation
CREB	activation	IL10	Ouyang2011
DEC2	activation	GATA3	Veldhoen2008aryl
DEC2	activation	IL2RA	Yang2009requirement Liu2009dec2
EOMES	activation	GZMB	Intlekofer Et Al., 2005, Pearce Et Al., 2003
EOMES	activation	IFNG	Intlekofer2008anomalous	Synergy tbet
EOMES	colaboration activation	RUNX3	Zhu2010:Fig2	Th1
ETS1	activation	FOXP3	Mouly2010	Demethylation
ETS1	collaboration	TBET	Grenningloh2005ets-1, Moisan2007ets-1	Th17
EZH2	inhibition	EOMES	Wang2013
FAS	decrease	IFNGR1	Yosef2013	Prediction
FLT3L	activation	FLT3	Gwin Et Al., 2013
FOXO1	activation	FOXP3	Ouyang2010
FOXP3	inhibition	AKT	Roffe2010, Zhang2013
FOXP3	decrease	CD28	Delacher2014
FOXP3	activition	CTLA4	Katoh2011
FOXP3	activation	FOXP3	Gavin2007
FOXP3	activation	FR4	Kunisawa2012, Yamaguchi2007
FOXP3	activation	GATA3	Rudra2012	Low
FOXP3	inhibition	GATA3	Zeng2009, Wan&Flavell2007, Williams&Rudensky2007
FOXP3	increase	ICOS	Camperio2012	Foxp3::irf4 collaboration
FOXP3	inhibition	IFNG	Pan2009	Collaboration foxp3::eos::ctbp
FOXP3	inhibition	IL2	Ono2007, Wu2006, Li2007, Pan2009	Foxp3::nfat inhibits binding nfat::ap-1, foxp3::runx1 sequesters runx1 activation of il2, collaboration foxp3::eos::tip60
FOXP3	inhibition	IL6	Chaudhry2009	Foxp3::stat3-p binds il6 promoter
FOXP3	complex	NFAT	Wu2006
FOXP3	inhibition	NFAT	Bettelli2005foxp3
FOXP3	inhibition	NFKB	Bettelli2005foxp3
FOXP3	inhibition	PLU1/MOF	Katoh2011
FOXP3	inhibition	RORGT	Zhou2008, Lochner2008, Ichiyima2008, Zhang2008	Foxp3::rorgt binding, inhibits rorgt::runx1 action, incuding inhibiting binding to il17
FOXP3	inhibition	TBET	Veldhoen2006, Zhong2007
FOXP3	inhibition	TCR	Delacher2014	Signaling
FOXP3	activation	TGFB	Zhu2010
FOXP3	activation	FOXP3	Pyzik07, Floess2007, Yao2007, Tone2008
FOXP3	activation	NFAT	Pyzik07, Floess2007, Yao2007, Tone2008
FOXP3	activation	RORGT	Pyzik07, Floess2007, Yao2007, Tone2008
FOXP3	activation	STAT1	Pyzik07, Floess2007, Yao2007, Tone2008
FOXP3	activation	STAT3	Pyzik07, Floess2007, Yao2007, Tone2008
GATA3	complex	AP-1	Wei2011
GATA3	activation	CD25	Zhu2010differentiation
GATA3	activation	DEC2	Yang2009, Liu2009
GATA3	complex	FLI1	Wei2011	Ets family member
GATA3	activation	FOXP3	Wohlfert2011, Wang2011	Low
GATA3	complex	FOXP3	Rudra2012
GATA3	inhibition	FOXP3	Mantel2007, Wan&Flavell2007
GATA3	activation	GATA3	Ouyang2000, Ranganath&Murphy2001
GATA3	colaboration	GFI1	Zhu2010:Fig2	Th2
GATA3	inhibition	IFNG	Chang&Aune2007, Yagi2010, Kohu2009	Gata3::runx3 sequesters runx3 for ifng activation, cllaboration stat6, chromatin
GATA3	activation	IL10	Schmidt-Weber1999
GATA3	activation	IL13	Zhu2004conditional Siegel1995activation Kishikawa2001cell Yamashita2002identification
GATA3	activation	IL17	Zhu2010:Fig2	Th2
GATA3	activation	IL21	Zhu2010:Fig2	Low
GATA3	activation	IL4	Ouyang2000	Activation
GATA3	activation	IL4	Agarwal2000, Cote-Sierra2004, Zhu2004, Ouyang2000, Yamane2005	Only binds enhancers, needs stat5
GATA3	activation	IL9	Dardalhon2008	Indirect? Maybe stat6
GATA3	inhibition	RORGT	Park2005
GATA3	inhibition	RORGT	Wohlfert2011	Binds rorc
GATA3	complex	RUNX3	Wei2011, Yagi2010, Kohu2009
GATA3	inhibition	RUNX3	Zhu2010differentiation	Protein-protein iteraction
GATA3	inhibition	STAT-4	Usui Et Al., 2003
GATA3	inhibition	STAT4	Usui2003, Vanhamburg2008	Decrease expression protein
GATA3	colaboration	STAT5	Zhu2010:Fig2	Th2
GATA3	inhibition	TBET	Zhu2008, Usui200, Wohlfert2011	Protein-protein iteraction
GATA3	activation	GATA3	Mendoza06
GFI-1	colaboration	GATA3	Zhu2010:Fig2	Th2
GFI1	inhibition	SMAD3	Zhu2010differentiation	Actully tgfb functons are suppresed
HEB	inhibition	GATA3	Braunstein And Anderson, 2011
HIF1-A	inhibition	FOXP3	Dang2011	Foxp3 ubiquitination
HLX	collaboration	TBET	Mullen2002hlx	Increase ifng
HOXA9	activation	FLT3	Gwin Et Al., 2010
IFNG	activation	BCL6	Choi2013
IFNG	activation	IFNGR	Horvath2004jak, Krause2006modulation
IFNG	activation	IL10	Saraiva2009
IFNG	activation	STAT1	Lighvani2001t-Bet Afkarian2002t-Bet Lieberman2004stat1
IFNG	activation	TBET	Lighvani2001
IFNG	activation	FOXP3	Djuretic2007, Bettelli2005, Mendoza06
IFNG	activation	RUNX3	Djuretic2007, Bettelli2005, Mendoza06
IFNG	activation	STAT4	Djuretic2007, Bettelli2005, Mendoza06
IFNG	activation	TBET	Djuretic2007, Bettelli2005, Mendoza06
IKAROS	activation	GFI1	Moroy&Khandanpour2011, Spooner2009
IKAROS	inhibition	IFNG	Quirion2009cutting
IKAROS	inhibition	PU.1	Predicted In This Work
IKAROS	inhibition	TBET	Quirion2009cutting
IKB\SIGMA	increase	IL17F	Okamoto2010	Ikb family member, cooperation with rorgt
IKKB	activation	FOXP3	Schmidt-Supprian2003
IL10	inhibition	IFNG	Eyles2002,Fujimoto2002
IL10	activation	IL10	Rutz2011
IL10	inhibition	IL2	Zhan2009,Lu2011
IL10	inhibition	IL21	Taleb2009,Chen2006,Tanaka2008
IL10	activation	IL9	Monteyne, Houssian1995	Synergy, non-direct, requieres il2
IL10	activation	SOCS2	Yoshimura2012
IL10	activation	SOCS3	Yoshimura2012
IL10	activation	STAT3	Ouyang2011
IL10	activation	STAT5	Ouyang2011	Low
IL10	inhibition	TNFA	Han2014, Hotamisligil1999
IL10	activation	GATA3	Naldi2010
IL10	activation	NFAT	Naldi2010
IL10	activation	PROLIFERATION	Naldi2010
IL10	activation	STAT3	Naldi2010
IL12	activation	TBX21	Hoey2003	Gene tbet
IL17	activation	FOXP3	Zhou2008
IL2	activation	FOXP3	Villarino2007
IL2	activation	GATA3	Zhu2010
IL2	activation	IL10	Houssian1995	Synergy
IL2	activation	IL2R	Cote2004interleukin, Zhu2003stat5,
IL2	activation	STAT5	Kagami2001
IL2	activation	FOXP3	Villarino2007,
IL2	activation	STAT5	Villarino2007,
IL2	activation	TBET	Villarino2007,	Low
IL21	activation	BCL6	Nurieva2009
IL21	inhibition	EOMES	Suto2006il-21	May also be expressed as il21 ifng via inderect interaction
IL21	inhibition	FOXP3	Korn2007
IL21	inhibition	GATA3	Yang2007
IL21	activation	IL10	Pot2009, Saraiva2009	Synergy
IL21	activation	IL21	Zhou2007, Nurieva2007	Requires stat3 and rorgt
IL21	activation	IL23R	Zhou2007
IL21	activation	RORGT	Goreschi2010, Yang2007, Zhou2007	Synergy
IL21	activation	STAT3	Veldhoen2006tgfβ Zhou2007il-6 Nurieva2007essential Korn2007il-21 Bettelli2006reciprocal Mangan2006transforming
IL21	activation	STAT3	Mcgeachy07, Mendoza06a
IL22	activation	STAT5	Ouyang2011	Low
IL23	inhibition	IL10	Mcgeachy2007
IL23	activation	RORGT	Goreschi2010, Yang2007, Zhou2007	Collaboration il6, il23 & il1b, also express tbet
IL23	activation	TBET	Goreschi2010	Low
IL23R	activation	STAT3	Mcgeachy2009interleukin
IL23R	activation	STAT3	Ivanov07
IL27	activation	IL10	Stumhofer2007, Pot2009	Synergy tgfb
IL27	activation	TGFB	Stumhofer2007, Pot2009	Synergy il27
IL2R	activation	MTOR	Stahl2002
IL2R	activation	IL2	Kim2006
IL2R	activation	IL2RB	Kim2006
IL2RA	activation	FOXP3	Kim06
IL2RA	activation	NFAT	Kim06
IL2RA	activation	NFKB	Kim06
IL2RA	activation	SMAD3	Kim06
IL4	activation	GATA3	Murphy2002
IL4	activation	GFI1	Zhu2002growth
IL4	activation	IL10	Houssian1995	Synergy
IL4	activation	IL4R	Chen2003
IL4	activation	PPARG	Cunard2002regulation
IL4	activation	FOXP3	Djuretic2007, Bettelli2005, Elser02
IL4	activation	GATA3	Djuretic2007, Bettelli2005, Elser02
IL4	activation	TBET	Djuretic2007, Bettelli2005, Elser02
IL6	activation	IL10	Mcgeachy2007	Synergy
IL6	activation	IL21	Zhou2007, Wei2007, Korn2007, Nurieva2007, Korn200	Requires only stat3
IL6	inhibition	IL2RA	Choi2013
IL9	activation	SOCS3	Lejuen2001	Low
IL9	activation	STAT5	Homakova2009	Homo y hete
IRAK1	activation	IFNG	Okamura1998regulation	Synergy il12/stat4
IRF1	activation	IL10	Ouyang2011
IRF4	increase	BCL6	Kwon2009	Collaboration stat3
IRF4	activation	BLIMP1	Nutt Et Al., 2011, Sciammas Et Al., 2006
IRF4	complex	FOXP3	Zheng2009	Modulation various genes
IRF4	inhibition	FOXP3	Zheng2009	Requiered for rorgt inhibition of foxp3
IRF4	increase	GATA3	Rengarajan2002a, Lohoff2002	Normal il4 signaling
IRF4	increase	ICOS	Camperio2012	Foxp3::irf4 collaboration
IRF4	increase	IL10	Tian2011, Huber2011, Chaudhry2011, Ahyi2009
IRF4	inhibition	PAX5	Decker Et Al., 2009, Nutt Et Al., 2011
IRF4	increase	RORGT	Zheng2009, Brustle2007
IRF4	complex	STAT3	Kwon2009
JUNB	increase	IL4	Li1999	Cooperation junb, c-maf
MINA	decrease	FOXP3	Yosef2013	Prediction
MTOR	activation	FOXP3	Hedrick2012
NFAT	activation	FOXP3	Delacher2014, Tone2008	Necessary, collaboraton smad
NFAT	decrease	IL10	Ranger1998b	Nfat1, nfatc2&nfatc3
NFKB	activation	FOXP3	Long2009, Ruan2009, Zheng2010
NFKB	activation	IL10	Ouyang2011
NFKB	increase	TBET	Corn2003
NOTCH	activation	GATA3	Amsen2007direct, Fang2007notch	Synergy
NOTCH	activation	IL10	Ouyang2011
Opera	activation	FOXP3	Uchiyama2012	Ignobel 2012
P50	increase	GATA3	Das2001	Requiered early induction
PAX5	activation	BACH2	Kallies And Nutt, 2010, Kikuchi Et Al., 2012
PAX5	inhibition	BLIMP1	Yasuda Et Al., 2012
PAX5	inhibition	FLT3	Holmes Et Al., 2006
PKCO	increase	FOXP3	Gupta2008
POU2AF1	decrease	FOXP3	Yosef2013	Prediction
POU2AF1	decrease	GATA3	Yosef2013	Prediction
PPARG	inhibition	AP1	Ricote1998peroxisome	Macrophages epithelial
PPARG	inhibition	IFNG	Cunard2004repression
PPARG	inhibition	IL2	Chung2003inhibition	Synergy nfat
PPARG	inhibition	IL4	Yang2002interleukin
PPARG	inhibition	IL6R	Ricote1998peroxisome
PPARG	inhibition	NFAT	Chung2003inhibition
PPARG	inhibition	NFKB	Ricote1998peroxisome	Macrophages epithelial
PPARG	inhibition	RORGT	Klotz2009nuclear
PPARG	inhibition	STAT3	Wang2004transcriptional
PU.1	inhibtion	IRF4	Ahyi2009	Irf4::pu.1 block binding to il4, il10
RELB	activation	TBET	Corn2005	Necessary
RORGT	complex	BATF	Ciofani2012	Modulate gene expression
RORGT	inhibition	FOXP3	Bettelli2006, Burgler2010
RORGT	inhibition	GATA3	Bettelli2006, Veldhoen2006
RORGT	activation	IL17	Yang2008t, Yang2007, Mathur2007	Requires stat3
RORGT	complex	IRF4	Ciofani2012	Modulate gene expression
RORGT	complex	RUNX1	Lazarevic2012	Necessary rorgt activity
RORGT	complex	STAT3	Ciofani2012	Modulate gene expression
RORGT	inhibition	TBET	Ivanov2006, Laurence2007	Inhibition
RORGT	activation	STAT3	Zhou07, Manel2008	Protein
RORGT	activation	TGFBR	Zhou07, Manel2008
RUNX1	activation	EBF1	Seo Et Al., 2012
RUNX1	activation	FOXP3	Klunker2009, Bruno2009, Kitoh2009	Runx1::nr4a2 collaboration, aso suppresive activity
RUNX1	inhibition	GATA3	Wong Et Al., 2011
RUNX1	activation	IL17	Zhang2008interactions
RUNX1	activation	IL2	Ono2007foxp3, Kitoh2009, Bruno2009, Rudra2009	In th naive
RUNX1	inhibition	IL4	Naoe2007, Kitoh2009
RUNX1	activation	RORGT	Zhang2008interactions
RUNX1	complex	RORGT	Zhang2008
RUNX3	inhibition	EBF1	Mendoza2014
RUNX3	activation	EOMES	Cruz-Guilloty2009runx3
RUNX3	activation	FOXP3	Klunker2009, Bruno2009, Kitoh2009, Rudra2009
RUNX3	inhibition	GATA3	Yagi2010, Hwang2005b, Kohu2009	Collaboration runx3::tbet to inhibit gata3 binding to target genes
RUNX3	activation	IFNG	Djuretic2007, Kohu2009, Yagi2010	Collaboration tbet, stat4
RUNX3	inhibition	RUNX1	Giambra2012
RUNX3	colaboration	TBET	Zhu2010:Fig2	Th1
RUNX3	activation	TBET	Djuretic2007
SMAD3	activation	FOXP3	Gu2012, Malhotra2010, Chen2003, Li2007, Marie2006, Tone2008smad3
SOCS1	inhibition	IFNGR	Yoshimura2012
SOCS1	inhibition	IL2R	Yoshimura2012
SOCS1	inhibition	IL4R	Yoshimura2012, Losman1999il4
SOCS1	inhibition	STAT1	Cooney2002, Kimura2004, Eyles2002, Fujimoto2002, Tanaka2008	Il6r
SOCS2	inhibition	IL2R	Yoshimura2012
SOCS3	inhibition	IFNGR	Yoshimura2012
SOCS3	inhibition	IL23R	Yoshimura2012
SOCS3	inhibition	IL6R	Yoshimura2012
SOCS3	activation	IL9	Lejuen2001
SOCS3	inhibition	IL9	Chen2006
SOCS3	inhibition	STAT3	Taleb2009,Chen2006	Il6r, il23r
SOCS5	inhibition	IL4R	Yoshimura2012
SP1	activation	IL10	Ouyang2011
STAT1	activation	BCL6	Choi2013
STAT1	activation	IL10	Saraiva2009
STAT1	activation	SOCS1	Chen2000, Saito2000, Sato2004, Yoshimura2012
STAT1	activation	SOCS2	Yoshimura2012
STAT1	activation	SOCS3	Yoshimura2012, Choi2013
STAT1	activation	TBET	Lighvani2001t-Bet Afkarian2002t-Bet Lieberman2004stat1
STAT1	activation	IFNGR	Mendoza06, Weaver07, Kamiya2004
STAT3	activation	BATF	Durant2010
STAT3	activation	BCL6	Nurieva2009, Choi2013, Oesterich2012	Il6 e il21
STAT3	activation	FOXO1	Kousteni2012
STAT3	inhibition	FOXP3	Korn2007, Yang2007, Xu2007, Yang2008, Fujino&Li2013, Laurence2012	Mediated by competition with tgfb
STAT3	inhibition	GATA3	Yang2007stat3
STAT3	activation	IL10	Saraiva2009, Tian2011, Huber2011, Chaudhry2011
STAT3	activation	IL21	Wei2007, Zhu201, Durant2010	Rorgt independent
STAT3	activation	IL23R	Zhou2007, Nurieva2007, Yang2007, Chung2003
STAT3	activation	IRF4	Durant2010
STAT3	activation	RORGT	Zhou2007 Nurieva2007, Yang2007, Durant2010	Optimal requieres tgfb
STAT3	activation	SOCS1	Yoshimura2012
STAT3	activation	SOCS3	Choi2013
STAT3	inhibition	TBET	Yang2007stat4
STAT3	inhibition	TGFB	Chaudhry2009	Colaboration foxp3::stat3
STAT3	activation	IL10R	Brenne2002, Mendoza06a, Weaver07
STAT3	activation	IL23R	Brenne2002, Mendoza06a, Weaver07
STAT3	activation	IL6R	Brenne2002, Mendoza06a, Weaver07
STAT4	activation	IFNG	Usui2006, Usui2003, Park2004
STAT4	activation	IL10	Saraiva2009
STAT4	activation	SOCS5	Yoshimura2012
STAT4	activation	TBET	Usui2006t-Bet Usui2003gata-3
STAT4	activation	GATA3	Mendoza06a
STAT5	inhibition	BCL6	Oesterich2012, Scheeren2005, Cihangir2010
STAT5	activation	FOXP3	Davidson2007cutting Burchill2007il-2 Burchill2008linked	Davidson2007, burchill2007, burchill2008, passerini2008, vang2008
STAT5	activation	GATA3	Guo2009	Only maintains
STAT5	activation	IL2RA	Johnston2012
STAT5	activation	IL4	Zhu2003, Hural2000	Accesibility hsii site in il4 locus
STAT5	activation	PAX5	Hirokawa Et Al., 2003
STAT5	inhibition	TBET	Zhu2010:Fig2	Low
STAT5	activation	IL2R:1	Kim06
STAT5	activation	IL2R:2	Kim06
STAT6	inhibition	FOXP3	Dardalhon2008il4
STAT6	activation	GATA3	Kurata1999, Zhu2001, Chen2003, Onodera2010
STAT6	activation	GFI1	Zhu2010:Fig2	Th2
STAT6	inhibition	IFNG	Chang&Aune2007, Szabo2000novel, Matsuda2007, Lovett-Racke2004, Jenner2009	Collaboration gata3, chromatin
STAT6	activation	SOCS3	Yoshimura2012
TAK1	activation	FOXP3	Wan2006, Sato2006
TBET	inhibition	BCL6	Kenneth2011, Oesterich2012	Tbet::bcl6 inhibits bcl6-mediated represion
TBET	inhibition	C-REL	Hwang2005	Tbet::c-rel inhibits c-rel activity
TBET	activation	EOMES	Morishima Et Al., 2005
TBET	inhibition	FOXP3	Veldhoen2006, Zhong2007
TBET	inhibition	GATA3	Usui2006, Hwang2005, Szabo2000, Yagi2010	Collaboration runx3::tbet to inhibit gata3 binding to target genes
TBET	activation	IFN-G	Szabo Et Al. (2000)	Activation
TBET	activation	IL12RB2	Mullen2001role Mullen2002hlx	Synergy eomes
TBET	inhibition	IL23R	Mathur2006Tbet, Gocke2007Tbet
TBET	inhibition	IL4	Zhu2010differentiation
TBET	colaboration activation	RUNX3	Zhu2010:Fig2	Th1
TBET	activation	SOCS1	Szabo2000, Losman1999il4
TBET	inhibition	RORGT	Lazarevic2011, Villarino2010, Ivanov2006, Laurence2007	Sequester runx1, runx3
TBET	complex	RUNX1	Lazarevic2012	Inhibit rorgt activity
TBET	complex	RUNX3	Lazarevic2013, Yagi2010, Hwang2005b	Inhibit gata3, rorgt
TBET	inhibition	SOCS1	Oesterich2011, Oesterich2012	Bcl6::tbet complex
TBET	inhibition	SOCS3	Oesterich2011, Oesterich2012	Bcl6::tbet complex
TBET	activation	TBET	Kanhere2012, Mullen2001, Afkarian2002, Lovett-Racke2004	Cooperation stat1, maintain and memory
TBET	activation	TBET	Mendoza06
TBET	inhibition	TCF7	Oesterich2011, Oesterich2012	Bcl6::tbet complex
TBET
TCF-1	activation	GATA3	Rothenberg, 2012
TCR	inhibition	RUNX1	Wong Et Al., 2011
TGFB	activation	FOXP3	Korn2007, Zhou2008, Chen2003, Fantini2004, Murawski2006	Suppresed by stat3
TGFB	inhibition	GATA3	Gorelik2000
TGFB	inhibition	GFI1	Zhu2010differentiation
TGFB	activation	IL10	Mcgeachy2007, Zheng2007, Lee2012b	Synergy
TGFB	inhibition	IL23R	Lee2012b
TGFB	activation	SMAD3	Chen2003conversion Li2007t Li2006transforming Marie2006cellular Liu2008critical Tone2008smad3	+ tcr
TGFB	activation	TIEG1	Venuprasad2008e3
TIEG1	activation	FOXP3	Venuprasad2008, Cao2009	Induced by tgfb coperation e3 ubiquitin ligase
TSC22D3	increase	FOXP3	Yosef2013	Prediction
				Th1
				Th1
				Collaboration gata3, chromatin
				Collaboration gata3, chromatin
				Th17
