# Supplementary material for: A Minimal Regulatory Network of Extrinsic and Intrinsic Factors Recovers Observed Patterns of CD4+ T Cell Differentiation and Plasticity
Source: PLoS Comput Biol. 2015 Jun 19;11(6):e1004324. doi: 10.1371/journal.pcbi.1004324 (PMC4475012; doi:10.1371/journal.pcbi.1004324)
Supplement: S2 Table — (XLS) [file pcbi.1004324.s002.xls]

## Sheet: Sheet1
Node	Function
T-bet	(Th1_s or T-bet) and not GATA3
GATA3	(Th2_s or GATA3) and not T-bet
Foxp3	(iTreg_s or Foxp3) and not RORγt
RORγt	Th17_s and not (T-bet or GATA3 or Foxp3)
Bcl6	Tfh_s and not T-bet
