# Supplementary material for: A Minimal Regulatory Network of Extrinsic and Intrinsic Factors Recovers Observed Patterns of CD4+ T Cell Differentiation and Plasticity
Source: PLoS Comput Biol. 2015 Jun 19;11(6):e1004324. doi: 10.1371/journal.pcbi.1004324 (PMC4475012; doi:10.1371/journal.pcbi.1004324)
Supplement: S3 Table — (XLS) [file pcbi.1004324.s003.xls]

## Sheet: Sheet1
Node	Function
TBET	(IFNG or TBET) and not (IL4 or GATA3 or IL21 or BCL6 or IL9)
IFNG	(IFNGe or ((IFNG or TBET) andnot (GATA3 or TGFB or BCL6))) and not (IL21 or IL4 or IL10 or IL9)
GATA3	((IL2 and IL4) or GATA3) and not (TBET or IFNG or TGFB or IL21 or BCL6)
IL2	(IL2e or (IL2 and not FOXP3)) and not (IFNG or IL21 or IL10)
IL4	(IL4e or (GATA3 and (IL2 or IL4) and not TBET)) and not (IFNG or IL21)
RORGT	(IL21 and TGFB) and not (TBET or FOXP3 or GATA3 or BCL6)
IL21	(IL21e or IL21 or RORGT or BCL6) and not (IFNG or IL4 or IL10 or IL2 or IL9)
FOXP3	(IL2 and (TGFB or FOXP3)) and not (IL21 or RORGT)
TGFB	TGFBe or ((TGFB or FOXP3) and not IL21 )
IL10	IL10e or (IL10 and (IFNG or IL21 or TGFB or GATA3 ))
BCL6	(IL21) and not (TBET or IL2 or TGFB)
IL9	( IL4 and ((IL10 and IL2) or TGFB) ) and not (IFNG or IL21)
